# Supplementary material for: Identification of Human UDP-Glucuronosyltransferase Involved in Gypensapogenin C Glucuronidation and Species Differences
Source: Int J Mol Sci. 2023 Jan 11;24(2):1454. doi: 10.3390/ijms24021454 (PMC9865363; doi:10.3390/ijms24021454)
Supplement: Supplementary file 1 [file ijms-24-01454-s001.zip]

Archive with 1 entries (1 files):
- ijms-2107344-supplementary.pdf
